# Supplementary material for: Wound-inducible ANAC071 and ANAC096 transcription factors promote cambial cell formation in incised Arabidopsis flowering stems
Source: Commun Biol. 2021 Mar 19;4:369. doi: 10.1038/s42003-021-01895-8 (PMC7979829; doi:10.1038/s42003-021-01895-8)
Supplement: Supplementary file 5 — Supplementary Data 1 [file 42003_2021_1895_MOESM5_ESM.zip]

Archive with 42 entries (41 files):
- SupplementaryDataset1/
- __MACOSX/._SupplementaryDataset1
- SupplementaryDataset1/10.jpeg
- __MACOSX/SupplementaryDataset1/._10.jpeg
- SupplementaryDataset1/.DS_Store
- __MACOSX/SupplementaryDataset1/._.DS_Store
- SupplementaryDataset1/1.jpeg
- __MACOSX/SupplementaryDataset1/._1.jpeg
- SupplementaryDataset1/11.jpeg
- __MACOSX/SupplementaryDataset1/._11.jpeg
- SupplementaryDataset1/16.jpeg
- __MACOSX/SupplementaryDataset1/._16.jpeg
- SupplementaryDataset1/6.jpeg
- __MACOSX/SupplementaryDataset1/._6.jpeg
- SupplementaryDataset1/7.jpeg
- __MACOSX/SupplementaryDataset1/._7.jpeg
- SupplementaryDataset1/17.jpeg
- __MACOSX/SupplementaryDataset1/._17.jpeg
- SupplementaryDataset1/8.jpeg
- __MACOSX/SupplementaryDataset1/._8.jpeg
- SupplementaryDataset1/18.jpeg
- __MACOSX/SupplementaryDataset1/._18.jpeg
- SupplementaryDataset1/4.jpeg
- __MACOSX/SupplementaryDataset1/._4.jpeg
- SupplementaryDataset1/14.jpeg
- __MACOSX/SupplementaryDataset1/._14.jpeg
- SupplementaryDataset1/15.jpeg
- __MACOSX/SupplementaryDataset1/._15.jpeg
- SupplementaryDataset1/5.jpeg
- __MACOSX/SupplementaryDataset1/._5.jpeg
- SupplementaryDataset1/Description.pdf
- __MACOSX/SupplementaryDataset1/._Description.pdf
- SupplementaryDataset1/9.jpeg
- __MACOSX/SupplementaryDataset1/._9.jpeg
- SupplementaryDataset1/2.jpeg
- __MACOSX/SupplementaryDataset1/._2.jpeg
- SupplementaryDataset1/12.jpeg
- __MACOSX/SupplementaryDataset1/._12.jpeg
- SupplementaryDataset1/13.jpeg
- __MACOSX/SupplementaryDataset1/._13.jpeg
- SupplementaryDataset1/3.jpeg
- __MACOSX/SupplementaryDataset1/._3.jpeg
