# Supplementary material for: Wound-inducible ANAC071 and ANAC096 transcription factors promote cambial cell formation in incised Arabidopsis flowering stems
Source: Commun Biol. 2021 Mar 19;4:369. doi: 10.1038/s42003-021-01895-8 (PMC7979829; doi:10.1038/s42003-021-01895-8)
Supplement: Supplementary file 6 — Supplementary Data 2 [file 42003_2021_1895_MOESM6_ESM.xlsx]

## Sheet: file name
	Supplementary Data 2
	Description: The source data shown in main figures.
	Source 1	Fig.2b-d	Gene expression of ANAC071, ANAC096 and ANAC011 in flowering stems at 1–7 days after incision
	Source 2	Fig.2e-d	Gene expression levels of ANAC071, ANAC096, and ANAC011 in flowering stems at 3 DAI.
	Source 3	Fig.4b-c	Number of cell layer in secondary xylem and the ratio of cells with secondary cell wall.
	Source 4	Fig.5b	The percentage of ectopic xylem area in WT and anac mutants.
	Source 5	Fig.6a-c	Gene expression of ANAC under VISUAL assay.
	Source 6	Fig.6e-f	Gene expression of TDR/PXY and XCP1 under VISUAL assay.

## Sheet: Fig2b-d
		ACT2	ANAC071
	Sample Name	Raw data	Raw data	relative expresssion	average	S.D.
	0day-nonincisednon-1	10268.5	717.852	0.0699082
	0day-nonincisednon-2	11629.9	680.639	0.0585248
	0day-nonincisednon-3	10951.7	680.589	0.0621448	0.0635259	0.005816
	1day-nonincised-1	8589.89	442.965	0.0515682
	1day-nonincised-2	7629.32	583.764	0.0765159
	1day-nonincised-3	9700.39	527.322	0.0543609	0.060815	0.0136689
	1day-incised-1	9316.4	14289.7	1.53382
	1day-incised-2	8807.43	16423.1	1.86468
	1day-incised-3	9294.85	14070.5	1.51379	1.63743	0.005816
	3day-nonincised-1	10497.6	601.368	0.0572861
	3day-nonincised-2	10508.1	475.509	0.0452517
	3day-nonincised-3	9729.97	441.493	0.0453745	0.0493041	0.00691287
	3day-incised-1	6533.9	9092.23	1.39155
	3day-incised-2	9418.22	15384.7	1.63351
	3day-incised-3	9467.11	16048	1.69514	1.5734	0.160473
	5day-nonincised-1	9716.72	498.353	0.0512882
	5day-nonincised-2	10195.5	411.468	0.0403578
	5day-nonincised-3	8964.64	424.205	0.0473198	0.0463219	0.0055331
	5day-incised-1	5639.96	4061.57	0.720141
	5day-incised-2	12906.5	10201.5	0.790416
	5day-incised-3	7649.4	8223.11	1.075	0.861852	0.187906
	7day-nonincised-1	11190.1	474.933	0.0424422
	7day-nonincised-2	11850.1	448.429	0.0378417
	7day-nonincised-3	10367.7	410.988	0.0396414	0.0399751	0.00231833
	7day-incised-1	8540.13	9837.11	1.15187
	7day-incised-2	7121.75	7777.31	1.09205
	7day-incised-3	7501.79	6417.26	0.855431	1.03312	0.15676
		ACT2	ANAC096
	Sample Name	Raw data	Raw data	relative expresssion	average	S.D.
	0day-nonincisednon-1	10268.5	822.068	0.0800572
	0day-nonincisednon-2	11629.9	641.747	0.0551806
	0day-nonincisednon-3	10951.7	718.255	0.0655841	0.0669407	0.012494
	1day-nonincised-1	8589.89	1547.67	0.180174
	1day-nonincised-2	7629.32	1690.53	0.221584
	1day-nonincised-3	9700.39	1255.97	0.129477	0.177078	0.0461315
	1day-incised-1	9316.4	9289.26	0.997088
	1day-incised-2	8807.43	9991.42	1.13443
	1day-incised-3	9294.85	8361.06	0.899537	1.01035	0.118007
	3day-nonincised-1	10497.6	1247.34	0.118821
	3day-nonincised-2	10508.1	923.763	0.0879096
	3day-nonincised-3	9729.97	1130.58	0.116195	0.107642	0.0171391
	3day-incised-1	6533.9	4809.46	0.736078
	3day-incised-2	9418.22	7844.94	0.832954
	3day-incised-3	9467.11	7489.8	0.791139	0.786724	0.0485884
	5day-nonincised-1	9716.72	686.907	0.0706933
	5day-nonincised-2	10195.5	565.534	0.0554689
	5day-nonincised-3	8964.64	729.72	0.0813998	0.0691873	0.0130308
	5day-incised-1	5639.96	1699.92	0.301406
	5day-incised-2	12906.5	3662.74	0.28379
	5day-incised-3	7649.4	3536.59	0.462335	0.349177	0.0983929
	7day-nonincised-1	11190.1	570.55	0.050987
	7day-nonincised-2	11850.1	513.709	0.0433505
	7day-nonincised-3	10367.7	525.007	0.0506389	0.0483255	0.00431192
	7day-incised-1	8540.13	1774.27	0.207757
	7day-incised-2	7121.75	1440.76	0.202304
	7day-incised-3	7501.79	1481.34	0.197465	0.202508	0.00514926
		ACT2	ANAC011
	Sample Name	Raw data	Raw data	relative expresssion	average	S.D.
	0day-nonincisednon-1	10268.5	478.324	0.0465816
	0day-nonincisednon-2	11629.9	418.936	0.0360222
	0day-nonincisednon-3	10951.7	436.999	0.0399025	0.0408355	0.00534115
	1day-nonincised-1	8589.89	470.162	0.0547343
	1day-nonincised-2	7629.32	605.347	0.0793448
	1day-nonincised-3	9700.39	532.072	0.0548505	0.0629765	0.0141754
	1day-incised-1	9316.4	1721.72	0.184805
	1day-incised-2	8807.43	1719.46	0.195229
	1day-incised-3	9294.85	1540.13	0.165697	0.00301434	0.0149772
	3day-nonincised-1	10497.6	539.689	0.0514105
	3day-nonincised-2	10508.1	455.522	0.0433496
	3day-nonincised-3	9729.97	517.93	0.0532304	0.0493301	0.00525866
	3day-incised-1	6533.9	866.269	0.132581
	3day-incised-2	9418.22	1575.27	0.167258
	3day-incised-3	9467.11	1450.18	0.153181	0.151007	0.0174407
	5day-nonincised-1	9716.72	318.409	0.0327692
	5day-nonincised-2	10195.5	276.834	0.0271526
	5day-nonincised-3	8964.64	308.856	0.0344527	0.0314582	0.00382256
	5day-incised-1	5639.96	537.034	0.0952195
	5day-incised-2	12906.5	1045.42	0.0809995
	5day-incised-3	7649.4	854.234	0.111673	0.0959641	0.0153505
	7day-nonincised-1	11190.1	277.362	0.0247863
	7day-nonincised-2	11850.1	311.351	0.026274
	7day-nonincised-3	10367.7	317.144	0.0305897	0.0272167	0.00301434
	7day-incised-1	8540.13	545.304	0.0638519
	7day-incised-2	7121.75	607.474	0.0852985
	7day-incised-3	7501.79	615.815	0.0820891	0.0770798	0.0115676

## Sheet: Fig2e-g
			ACT2	ANAC071
			Raw data	Raw data	relative expresssion	average	S.D.
	Non-incised	WT	1153.96	9.77097	0.00846732
		WT	1433.89	6.46197	0.00450662
		WT	2204.22	10.4998	0.0047635	0.00591	0.00221628
		decapi	1607.6	1.43509	0.000892688
		decapi	1627.38	1.16489	0.000715808
		decapi	1261.26	1.18431	0.000938989	0.00085	0.000117785
		pin1	2521.8	1.39737	0.000554117
		pin1	3169.25	33.549	0.0105858
		pin1	1304.94	2.05782	0.00157695	0.00173	0.00125307
	Incised	WT	1309.32	231.038	0.176456
		WT	1052.66	129.702	0.123213
		WT	1299.67	217.097	0.16704	0.15557	0.0284147
		decapi	2271.94	10.5537	0.00464522
		decapi	1538.68	7.37172	0.00479094
		decapi	1671.88	11.0338	0.0065996	0.00535	0.00108874
		pin1	1847.72	52.1785	0.0282393
		pin1	1355.06	4.12876	0.00304693
		pin1	2139.95	69.5827	0.032516	0.02378	0.0116252
			ACT2	ANAC096
			Raw data	Raw data	relative expresssion	average	S.D.
	Non-incised	WT	1153.96	11.0187	0.00954861
		WT	1433.89	12.1475	0.00847171
		WT	2204.22	26.8461	0.0121794	0.01007	0.00190737
		decapi	1607.6	14.8067	0.00921047
		decapi	1627.38	10.552	0.00648401
		decapi	1261.26	8.21896	0.00651645	0.0074	0.00156484
		pin1	2521.8	25.9464	0.0102889
		pin1	3169.25	125.71	0.0396656
		pin1	1304.94	31.444	0.0240962	0.01986	0.00830621
	Incised	WT	1309.32	104.469	0.0797885
		WT	1052.66	56.6563	0.0538218
		WT	1299.67	79.1451	0.0608963	0.06484	0.0134241
		decapi	2271.94	34.909	0.0153653
		decapi	1538.68	21.8602	0.0142071
		decapi	1671.88	39.3956	0.0235636	0.01771	0.00510063
		pin1	1847.72	80.9233	0.0437962
		pin1	1355.06	34.1371	0.0251924
		pin1	2139.95	189.956	0.0887662	0.05741	0.0272343
			ACT2	ANAC011
			Raw data	Raw data	relative expresssion	average	S.D.
	Non-incised	WT	1153.96	6.75295	0.00585197
		WT	1433.89	6.97219	0.00486245
		WT	2204.22	12.5041	0.00567282	0.00546	0.000527249
		decapi	1607.6	2.91268	0.00181182
		decapi	1627.38	2.23751	0.00137492
		decapi	1261.26	1.10263	0.000874224	0.00135	0.000469159
		pin1	2521.8	3.48391	0.00138152
		pin1	3169.25	12.2461	0.00386405
		pin1	1304.94	5.0884	0.00389934	0.00231	0.001386
	Incised	WT	1309.32	28.1327	0.0214866
		WT	1052.66	18.1711	0.017262
		WT	1299.67	17.3287	0.0133331	0.01736	0.00407759
		decapi	2271.94	3.30266	0.00145367
		decapi	1538.68	2.03652	0.00132355
		decapi	1671.88	3.06575	0.00183371	0.00154	0.000265086
		pin1	1847.72	11.5181	0.00623368
		pin1	1355.06	2.21721	0.00163625
		pin1	2139.95	25.9441	0.0121237	0.00741	0.00425301

## Sheet: Fig4b-c
		Number of cell layer in secondary xylem								The ratio of cells with secondary cell wall (%)
		WT	WT-decapi	anac071	anac096	anac071 096	anac071 096 011			WT	WT-decapi	anac071	anac096	anac071 096	anac071 096 011
	sample1	8	8	7	8	5	6		sample1	71.875	53.125	82.1429	50	20	25
	sample2	10	7	6	6	5	6		sample2	70	39.2857	33.3333	4.16667	45	16.6667
	sample3	8	7	8	8	7	5		sample3	65.625	46.4286	71.875	56.25	82.1429	0
	sample4	8	5	8	9	6	7		sample4	81.25	40	59.375	63.8889	75	25
	sample5	9	4	9	7	5	7		sample5	80.5556	0	63.8889	40.7407	45	32.1429
	sample6	10	4	8	7	6	8		sample6	87.5	20	15.625	78.5714	4.16667	18.75
	sample7	8	5	8	8	5	6		sample7	75	5	50	43.75	5	41.6667
	sample8	9	4	7	7	5	7		sample8	86.1111	6.25	60.7143	37.037	10	67.8571
	sample9	8	6	8	7	8	7		sample9	81.25	0	62.5	3.57143	62.5	60.7143
	sample10	8	6	8	8	8	5		sample10	90.625	0	81.25	21.875	59.375	50
	sample11	7	5	6	7	6	6		sample11	64.2857	0	20.8333	35.7143	50	20.8333
	sample12	9	5	8	8	6	6		sample12	88.8889	0	59.375	56.6667	58.3333	83.3333
	sample13	9	5	8	7	7	4		sample13	88.8889	10	87.5	53.5714	7.14286	37.5
	sample14	12	4	9	8	7	5		sample14	91.6667	0	72.2222	53.125	46.4286	40
	sample15	9	4	8	8	6	5		sample15	86.1111	6.25	75	46.875	45.8333	10
	sample16	9	3	11	7	6	4		sample16	86.1111	22.2222	65.9091	71.4286	33.3333	50
	sample17	10	4	10	6	6	6		sample17	92.5	6.25	40	25	25	50
	sample18	13	4	12	7	7	7		sample18	100	12.5	60.4167	3.57143	35.7143	78.5714

## Sheet: Fig5b
		Ectopic xylem area
	No.	WT	anac071	anac096	anac011	anac071 096	anac071 096 011
	1	0.214005	0.120672	0.0211892	0.251404	0.0255287	0.0154366
	2	0.352292	0.231488	0.104342	0.333254	0.0303329	0.0198328
	3	0.428772	0.270291	0.16443	0.415941	0.0307434	0.02047
	4	0.45241	0.346279	0.165155	0.417789	0.0315179	0.0239607
	5	0.492405	0.363669	0.208868	0.438836	0.0374417	0.0265819
	6	0.500449	0.383063	0.219031	0.460905	0.0413743	0.0297705
	7	0.516907	0.387797	0.221909	0.461036	0.0482424	0.0379734
	8	0.558003	0.399355	0.23189	0.465783	0.0614459	0.0443207
	9	0.581749	0.403357	0.302994	0.471027	0.0620951	0.048452
	10	0.582426	0.409487	0.325881	0.47892	0.0667412	0.0756836
	11	0.586889	0.43035	0.346326	0.510747	0.0730085	0.0791123
	12	0.610768	0.439338	0.376348	0.556011	0.123725	0.0831929
	13	0.620159	0.449057	0.389909	0.5585	0.129498	0.086235
	14	0.648874	0.459588	0.425705	0.567298	0.13578	0.101658
	15	0.685243	0.500386	0.426012	0.571183	0.150228	0.116083
	16	0.694739	0.554295	0.439895	0.57129	0.196474	0.138849
	17	0.696096	0.570726	0.47303	0.605424	0.319221	0.145993
	18	0.697267	0.620603	0.481093	0.674391	0.388241	0.163432
	19	0.697661	0.684038	0.483267	0.682521	0.407212	0.179877
	20	0.702286	0.72267	0.484765	0.70464	0.4207	0.186571
	21	0.720385	0.754541	0.491271	0.75003	0.450271	0.210529
	22	0.743486	0.761567	0.496821	0.786822	0.457122	0.22413
	23	0.751023	0.773278	0.542681	0.803736	0.487493	0.251506
	24	0.755889	0.7774	0.54401	0.825129	0.497801	0.294674
	25	0.759861	0.779275	0.554042	0.835335	0.558029	0.298554
	26	0.78213	0.780434	0.562513	0.837356	0.565461	0.330351
	27	0.788705	0.809778	0.57783	0.846766	0.566464	0.346803
	28	0.791551	0.829674	0.620655	0.857197	0.570044	0.385181
	29	0.794459	0.842362	0.688298	0.867775	0.584735	0.544337
	30	0.796422	0.84406	0.695521	0.871471	0.663717	0.550933
	31	0.809324	0.864489	0.699613	0.938157	0.778133	0.55958
	32	0.826526	0.900536	0.793951	0.955355		0.67589
	33	0.861391	0.917852	0.796621	0.955474		0.709456
	34	0.867851	0.928067	0.862834
	35	0.869021		0.889617
	36	0.903685

## Sheet: Fig6a-c
		ACT2	ANAC071
	Sample Name	Raw data	Raw data	relative expresssion	average	S.D.
	Bikinin(-)1	1595.88	418.745	0.262391
	Bikinin(-)2	1578.21	507.696	0.321691
	Bikinin(-)3	1497.18	495.17	0.330734	0.304938	0.0371237
	Bikinin(+)1	1721.55	1913.38	1.11143
	Bikinin(+)2	2741.37	1940.92	0.708008
	Bikinin(+)3	1531.18	1349.87	0.881589	0.900342	0.202363
		ACT2	ANAC096
	Sample Name	Raw data	Raw data	relative expresssion	average	S.D.
	Bikinin(-)1	3597.52	213.884	0.0594533
	Bikinin(-)2	4002.87	173.064	0.043235
	Bikinin(-)3	4180.09	176.188	0.0421495	0.0482793	0.00969219
	Bikinin(+)1	5336.54	2463.57	0.461642
	Bikinin(+)2	5038.09	2097.75	0.416379
	Bikinin(+)3	5264.34	1662.98	0.315896	0.397972	0.0745962
		ACT2	ANAC011
	Sample Name	Raw data	Raw data	relative expresssion	average	S.D.
	Bikinin(-)1	1595.88	4.04517	0.00253476
	Bikinin(-)2	1578.21	1.95595	0.00123935
	Bikinin(-)3	1497.18	2.14802	0.00143471	0.00173627	0.000698376
	Bikinin(+)1	1721.55	3.20562	0.00186206
	Bikinin(+)2	2741.37	1.96167	0.000715578
	Bikinin(+)3	1531.18	2.01014	0.0013128	0.00129681	0.000573408

## Sheet: Fig6e-f
	TDR	relative gene expression
		replicate1	replicate2	replicate3	average	S.D.
	WT 0h	0.880397	1.18986	0.929741	1	0.166265
	WT 24h	5.4678	4.86258	5.11311	5.14783	0.3041
	WT 48h	21.0663	17.0707	15.1288	17.7552	3.02735
	WT 72h	14.326	19.266	13.5118	15.7013	3.11391
	anac 0h	0.905964	1.06549	1.18906	1.0535	0.141928
	anac 24h	2.71175	1.59429	2.02954	2.11186	0.563259
	anac 48h	8.9526	6.32894	5.32581	6.86912	1.87277
	anac 72h	12.67	11.4595	10.8152	11.6483	0.9417
	XCP1	relative gene expression
		replicate1	replicate2	replicate3	average	S.D.
	WT 0h	1.11125	1.15348	0.735271	1	0.230232
	WT 24h	7.76568	8.18737	6.1147	7.35592	1.09541
	WT 48h	14.3914	27.5189	6.23636	16.0489	10.7377
	WT 72h	158.162	108.647	129.265	132.024	24.8727
	anac 0h	0.618098	1.04876	0.948787	0.871882	0.225397
	anac 24h	9.93556	5.26758	5.7525	6.98521	2.56655
	anac 48h	21.8347	15.008	8.75153	15.1981	6.54367
	anac 72h	71.87	70.0455	62.6383	68.1846	4.88906
